# Supplementary material for: Application of weighted co-expression network analysis and machine learning to identify the pathological mechanism of Alzheimer's disease
Source: Front Aging Neurosci. 2022 Jul 13;14:837770. doi: 10.3389/fnagi.2022.837770 (PMC9326231; doi:10.3389/fnagi.2022.837770)
Supplement: Supplementary file 1 [file Table_1.CSV]

gene	path
ABCA1	APOLIPOPROTEIN_A_I_MEDIATED_SIGNALING_PATHWAY
ABCA7	APOLIPOPROTEIN_A_I_MEDIATED_SIGNALING_PATHWAY
ITGAV	APOLIPOPROTEIN_A_I_MEDIATED_SIGNALING_PATHWAY
ITGB3	APOLIPOPROTEIN_A_I_MEDIATED_SIGNALING_PATHWAY
MIR19B1	APOLIPOPROTEIN_A_I_MEDIATED_SIGNALING_PATHWAY
MIR33A	APOLIPOPROTEIN_A_I_MEDIATED_SIGNALING_PATHWAY
RHOA	APOLIPOPROTEIN_A_I_MEDIATED_SIGNALING_PATHWAY
ABCA7	GOBP_AMYLOID_BETA_CLEARANCE
APOE	GOBP_AMYLOID_BETA_CLEARANCE
C3	GOBP_AMYLOID_BETA_CLEARANCE
C5AR1	GOBP_AMYLOID_BETA_CLEARANCE
CD36	GOBP_AMYLOID_BETA_CLEARANCE
CLTC	GOBP_AMYLOID_BETA_CLEARANCE
CLU	GOBP_AMYLOID_BETA_CLEARANCE
CYP51A1	GOBP_AMYLOID_BETA_CLEARANCE
HDAC1	GOBP_AMYLOID_BETA_CLEARANCE
HMGCR	GOBP_AMYLOID_BETA_CLEARANCE
IDE	GOBP_AMYLOID_BETA_CLEARANCE
IFNG	GOBP_AMYLOID_BETA_CLEARANCE
IFNGR1	GOBP_AMYLOID_BETA_CLEARANCE
IGF1R	GOBP_AMYLOID_BETA_CLEARANCE
IL4	GOBP_AMYLOID_BETA_CLEARANCE
INSR	GOBP_AMYLOID_BETA_CLEARANCE
ITGAM	GOBP_AMYLOID_BETA_CLEARANCE
ITGB2	GOBP_AMYLOID_BETA_CLEARANCE
LDLR	GOBP_AMYLOID_BETA_CLEARANCE
LRP1	GOBP_AMYLOID_BETA_CLEARANCE
LRP2	GOBP_AMYLOID_BETA_CLEARANCE
LRP4	GOBP_AMYLOID_BETA_CLEARANCE
LRPAP1	GOBP_AMYLOID_BETA_CLEARANCE
MARCO	GOBP_AMYLOID_BETA_CLEARANCE
MIR1908	GOBP_AMYLOID_BETA_CLEARANCE
MIR34A	GOBP_AMYLOID_BETA_CLEARANCE
MME	GOBP_AMYLOID_BETA_CLEARANCE
MSR1	GOBP_AMYLOID_BETA_CLEARANCE
MYOCD	GOBP_AMYLOID_BETA_CLEARANCE
PICALM	GOBP_AMYLOID_BETA_CLEARANCE
PLA2G3	GOBP_AMYLOID_BETA_CLEARANCE
RAB11A	GOBP_AMYLOID_BETA_CLEARANCE
RAB11B	GOBP_AMYLOID_BETA_CLEARANCE
RAB5A	GOBP_AMYLOID_BETA_CLEARANCE
ROCK1	GOBP_AMYLOID_BETA_CLEARANCE
SRF	GOBP_AMYLOID_BETA_CLEARANCE
TNF	GOBP_AMYLOID_BETA_CLEARANCE
TREM2	GOBP_AMYLOID_BETA_CLEARANCE
CLU	GOCC_NEUROFIBRILLARY_TANGLE
MAPT	GOCC_NEUROFIBRILLARY_TANGLE
NEFH	GOCC_NEUROFIBRILLARY_TANGLE
NEFM	GOCC_NEUROFIBRILLARY_TANGLE
PICALM	GOCC_NEUROFIBRILLARY_TANGLE
APOE	GOBP_AMPA_GLUTAMATE_RECEPTOR_CLUSTERING
DLG4	GOBP_AMPA_GLUTAMATE_RECEPTOR_CLUSTERING
NLGN1	GOBP_AMPA_GLUTAMATE_RECEPTOR_CLUSTERING
SHANK3	GOBP_AMPA_GLUTAMATE_RECEPTOR_CLUSTERING
SHISA6	GOBP_AMPA_GLUTAMATE_RECEPTOR_CLUSTERING
SHISA7	GOBP_AMPA_GLUTAMATE_RECEPTOR_CLUSTERING
SLC7A11	GOBP_AMPA_GLUTAMATE_RECEPTOR_CLUSTERING
SSH1	GOBP_AMPA_GLUTAMATE_RECEPTOR_CLUSTERING
ZDHHC2	GOBP_AMPA_GLUTAMATE_RECEPTOR_CLUSTERING
ABCA7	GOBP_AMYLOID_BETA_CLEARANCE
APOE	GOBP_AMYLOID_BETA_CLEARANCE
C3	GOBP_AMYLOID_BETA_CLEARANCE
C5AR1	GOBP_AMYLOID_BETA_CLEARANCE
CD36	GOBP_AMYLOID_BETA_CLEARANCE
CLTC	GOBP_AMYLOID_BETA_CLEARANCE
CLU	GOBP_AMYLOID_BETA_CLEARANCE
CYP51A1	GOBP_AMYLOID_BETA_CLEARANCE
HDAC1	GOBP_AMYLOID_BETA_CLEARANCE
HMGCR	GOBP_AMYLOID_BETA_CLEARANCE
IDE	GOBP_AMYLOID_BETA_CLEARANCE
IFNG	GOBP_AMYLOID_BETA_CLEARANCE
IFNGR1	GOBP_AMYLOID_BETA_CLEARANCE
IGF1R	GOBP_AMYLOID_BETA_CLEARANCE
IL4	GOBP_AMYLOID_BETA_CLEARANCE
INSR	GOBP_AMYLOID_BETA_CLEARANCE
ITGAM	GOBP_AMYLOID_BETA_CLEARANCE
ITGB2	GOBP_AMYLOID_BETA_CLEARANCE
LDLR	GOBP_AMYLOID_BETA_CLEARANCE
LRP1	GOBP_AMYLOID_BETA_CLEARANCE
LRP2	GOBP_AMYLOID_BETA_CLEARANCE
LRP4	GOBP_AMYLOID_BETA_CLEARANCE
LRPAP1	GOBP_AMYLOID_BETA_CLEARANCE
MARCO	GOBP_AMYLOID_BETA_CLEARANCE
MIR1908	GOBP_AMYLOID_BETA_CLEARANCE
MIR34A	GOBP_AMYLOID_BETA_CLEARANCE
MME	GOBP_AMYLOID_BETA_CLEARANCE
MSR1	GOBP_AMYLOID_BETA_CLEARANCE
MYOCD	GOBP_AMYLOID_BETA_CLEARANCE
PICALM	GOBP_AMYLOID_BETA_CLEARANCE
PLA2G3	GOBP_AMYLOID_BETA_CLEARANCE
RAB11A	GOBP_AMYLOID_BETA_CLEARANCE
RAB11B	GOBP_AMYLOID_BETA_CLEARANCE
RAB5A	GOBP_AMYLOID_BETA_CLEARANCE
ROCK1	GOBP_AMYLOID_BETA_CLEARANCE
SRF	GOBP_AMYLOID_BETA_CLEARANCE
TNF	GOBP_AMYLOID_BETA_CLEARANCE
TREM2	GOBP_AMYLOID_BETA_CLEARANCE
ABL1	GOBP_AGING
AC037482.3	GOBP_AGING
ADA	GOBP_AGING
ADM	GOBP_AGING
ADRA1A	GOBP_AGING
AGER	GOBP_AGING
AKT1	GOBP_AGING
AKT3	GOBP_AGING
ALDH3A1	GOBP_AGING
ALOX12	GOBP_AGING
AMFR	GOBP_AGING
AMH	GOBP_AGING
APAF1	GOBP_AGING
APEX1	GOBP_AGING
APOD	GOBP_AGING
APP	GOBP_AGING
ARG1	GOBP_AGING
ARG2	GOBP_AGING
ARNTL	GOBP_AGING
ASS1	GOBP_AGING
ATG7	GOBP_AGING
ATM	GOBP_AGING
ATP2B1	GOBP_AGING
ATP8A2	GOBP_AGING
ATR	GOBP_AGING
AURKB	GOBP_AGING
B2M	GOBP_AGING
BAK1	GOBP_AGING
BCL2	GOBP_AGING
BCL2A1	GOBP_AGING
BCL2L12	GOBP_AGING
BCL6	GOBP_AGING
BECN1	GOBP_AGING
BGLAP	GOBP_AGING
BMPR1A	GOBP_AGING
BRCA2	GOBP_AGING
C1QA	GOBP_AGING
CACYBP	GOBP_AGING
CALCA	GOBP_AGING
CALR	GOBP_AGING
CARM1	GOBP_AGING
CASP2	GOBP_AGING
CAT	GOBP_AGING
CCL11	GOBP_AGING
CCN2	GOBP_AGING
CD68	GOBP_AGING
CDK6	GOBP_AGING
CDKN1A	GOBP_AGING
CDKN2A	GOBP_AGING
CDKN2B	GOBP_AGING
CGAS	GOBP_AGING
CHEK1	GOBP_AGING
CHEK2	GOBP_AGING
CISD2	GOBP_AGING
CLDN1	GOBP_AGING
CLN8	GOBP_AGING
CNP	GOBP_AGING
CNR1	GOBP_AGING
COL4A2	GOBP_AGING
COMP	GOBP_AGING
COQ7	GOBP_AGING
CREB1	GOBP_AGING
CRYAB	GOBP_AGING
CTC1	GOBP_AGING
CTNNA1	GOBP_AGING
CTSC	GOBP_AGING
CX3CL1	GOBP_AGING
CYP1A1	GOBP_AGING
DAG1	GOBP_AGING
DCN	GOBP_AGING
DDC	GOBP_AGING
DKK1	GOBP_AGING
DLD	GOBP_AGING
DNAJA3	GOBP_AGING
DNMBP	GOBP_AGING
DNMT3A	GOBP_AGING
ECRG4	GOBP_AGING
EDN1	GOBP_AGING
EDNRB	GOBP_AGING
EEF1E1	GOBP_AGING
EEF2	GOBP_AGING
EIF2S1	GOBP_AGING
ENDOG	GOBP_AGING
ENO3	GOBP_AGING
EPO	GOBP_AGING
ERCC1	GOBP_AGING
ERCC2	GOBP_AGING
ERO1A	GOBP_AGING
FBXO4	GOBP_AGING
FBXO5	GOBP_AGING
FOS	GOBP_AGING
FOXG1	GOBP_AGING
FOXM1	GOBP_AGING
FOXO4	GOBP_AGING
FZR1	GOBP_AGING
GBA	GOBP_AGING
GCLM	GOBP_AGING
GHRHR	GOBP_AGING
GJB2	GOBP_AGING
GJB6	GOBP_AGING
GLRX2	GOBP_AGING
GNAO1	GOBP_AGING
GNRH1	GOBP_AGING
GRB2	GOBP_AGING
GRM5	GOBP_AGING
GSK3A	GOBP_AGING
GSN	GOBP_AGING
GSS	GOBP_AGING
H2AX	GOBP_AGING
HAMP	GOBP_AGING
HLA-G	GOBP_AGING
HMGA1	GOBP_AGING
HMGA2	GOBP_AGING
HRAS	GOBP_AGING
HTR2A	GOBP_AGING
HTRA2	GOBP_AGING
HYAL2	GOBP_AGING
ICAM1	GOBP_AGING
ID2	GOBP_AGING
IDE	GOBP_AGING
IGFBP1	GOBP_AGING
IGFBP2	GOBP_AGING
IGFBP5	GOBP_AGING
IL10	GOBP_AGING
IL15	GOBP_AGING
ING2	GOBP_AGING
INPP5D	GOBP_AGING
IRAK1	GOBP_AGING
ITGB2	GOBP_AGING
JUN	GOBP_AGING
JUND	GOBP_AGING
KAT6A	GOBP_AGING
KCNE2	GOBP_AGING
KCNMB1	GOBP_AGING
KIR2DL4	GOBP_AGING
KL	GOBP_AGING
KMO	GOBP_AGING
KRAS	GOBP_AGING
KRT14	GOBP_AGING
KRT16	GOBP_AGING
KRT25	GOBP_AGING
KRT33B	GOBP_AGING
KRT83	GOBP_AGING
KRTAP4-3	GOBP_AGING
KRTAP4-5	GOBP_AGING
KRTAP4-8	GOBP_AGING
KRTAP4-9	GOBP_AGING
KYNU	GOBP_AGING
LEP	GOBP_AGING
LIMS1	GOBP_AGING
LITAF	GOBP_AGING
LMNA	GOBP_AGING
LONP1	GOBP_AGING
LOXL2	GOBP_AGING
LRP1	GOBP_AGING
LRRK2	GOBP_AGING
MAGEA2	GOBP_AGING
MAGEA2B	GOBP_AGING
MAP2K1	GOBP_AGING
MAP3K3	GOBP_AGING
MAPK1	GOBP_AGING
MAPK14	GOBP_AGING
MAPK3	GOBP_AGING
MAPKAPK5	GOBP_AGING
MARCHF5	GOBP_AGING
MBD2	GOBP_AGING
MBD3	GOBP_AGING
MIF	GOBP_AGING
MIR10A	GOBP_AGING
MIR146A	GOBP_AGING
MIR17	GOBP_AGING
MIR188	GOBP_AGING
MIR20B	GOBP_AGING
MIR21	GOBP_AGING
MIR217	GOBP_AGING
MIR22	GOBP_AGING
MIR34A	GOBP_AGING
MIR543	GOBP_AGING
MIR590	GOBP_AGING
MME	GOBP_AGING
MMP7	GOBP_AGING
MNT	GOBP_AGING
MORC3	GOBP_AGING
MPO	GOBP_AGING
MSH2	GOBP_AGING
MSH6	GOBP_AGING
MT-ATP6	GOBP_AGING
MT-CO1	GOBP_AGING
MT-ND4	GOBP_AGING
MTOR	GOBP_AGING
NAPEPLD	GOBP_AGING
NEK4	GOBP_AGING
NEK6	GOBP_AGING
NFE2L2	GOBP_AGING
NFKB2	GOBP_AGING
NOX4	GOBP_AGING
NPM1	GOBP_AGING
NPY2R	GOBP_AGING
NPY5R	GOBP_AGING
NQO1	GOBP_AGING
NR5A1	GOBP_AGING
NSMCE2	GOBP_AGING
NTRK1	GOBP_AGING
NUAK1	GOBP_AGING
NUDT1	GOBP_AGING
NUP62	GOBP_AGING
OGG1	GOBP_AGING
OPA1	GOBP_AGING
P2RY1	GOBP_AGING
PAWR	GOBP_AGING
PAX2	GOBP_AGING
PAX5	GOBP_AGING
PCK1	GOBP_AGING
PDCD4	GOBP_AGING
PDGFRB	GOBP_AGING
PDX1	GOBP_AGING
PENK	GOBP_AGING
PICALM	GOBP_AGING
PITX3	GOBP_AGING
PLA2R1	GOBP_AGING
PLK2	GOBP_AGING
PML	GOBP_AGING
PNPT1	GOBP_AGING
POLB	GOBP_AGING
POLG	GOBP_AGING
PPARGC1A	GOBP_AGING
PPP1R9A	GOBP_AGING
PPP1R9B	GOBP_AGING
PPP3CA	GOBP_AGING
PRDM2	GOBP_AGING
PRELP	GOBP_AGING
PRKCD	GOBP_AGING
PRKDC	GOBP_AGING
PRMT6	GOBP_AGING
PRNP	GOBP_AGING
PSEN1	GOBP_AGING
PTEN	GOBP_AGING
PTH1R	GOBP_AGING
RAD54B	GOBP_AGING
RAD54L	GOBP_AGING
RBL1	GOBP_AGING
RELA	GOBP_AGING
RETN	GOBP_AGING
RGN	GOBP_AGING
RNF165	GOBP_AGING
ROMO1	GOBP_AGING
RPN2	GOBP_AGING
RPS6KB1	GOBP_AGING
RSL1D1	GOBP_AGING
SCAP	GOBP_AGING
SEC63	GOBP_AGING
SERPINE1	GOBP_AGING
SERPINF1	GOBP_AGING
SIN3A	GOBP_AGING
SIRT1	GOBP_AGING
SIRT3	GOBP_AGING
SLC12A2	GOBP_AGING
SLC30A10	GOBP_AGING
SLC32A1	GOBP_AGING
SLC6A3	GOBP_AGING
SMC5	GOBP_AGING
SMC6	GOBP_AGING
SOD1	GOBP_AGING
SOD2	GOBP_AGING
SPI1	GOBP_AGING
SREBF1	GOBP_AGING
SRF	GOBP_AGING
SRR	GOBP_AGING
TACR3	GOBP_AGING
TBX2	GOBP_AGING
TBX3	GOBP_AGING
TERC	GOBP_AGING
TERF2	GOBP_AGING
TERT	GOBP_AGING
TFCP2L1	GOBP_AGING
TGFB3	GOBP_AGING
TGFBR2	GOBP_AGING
TH	GOBP_AGING
TIMP1	GOBP_AGING
TIMP2	GOBP_AGING
TNFRSF1B	GOBP_AGING
TP53	GOBP_AGING
TP63	GOBP_AGING
TPRA1	GOBP_AGING
TREX1	GOBP_AGING
TRPC6	GOBP_AGING
TSPO	GOBP_AGING
TWIST1	GOBP_AGING
TYMS	GOBP_AGING
UCP2	GOBP_AGING
UCP3	GOBP_AGING
ULK3	GOBP_AGING
VASH1	GOBP_AGING
VCAM1	GOBP_AGING
WNT1	GOBP_AGING
WNT16	GOBP_AGING
WRN	GOBP_AGING
YBX1	GOBP_AGING
YPEL3	GOBP_AGING
ZKSCAN3	GOBP_AGING
ZMIZ1	GOBP_AGING
ZMPSTE24	GOBP_AGING
ZNF277	GOBP_AGING
ZNF354A	GOBP_AGING
ADIPOR1	GOBP_INSULIN_RECEPTOR_SIGNALING_PATHWAY
AHSG	GOBP_INSULIN_RECEPTOR_SIGNALING_PATHWAY
AKT1	GOBP_INSULIN_RECEPTOR_SIGNALING_PATHWAY
AKT2	GOBP_INSULIN_RECEPTOR_SIGNALING_PATHWAY
AP3S1	GOBP_INSULIN_RECEPTOR_SIGNALING_PATHWAY
APC	GOBP_INSULIN_RECEPTOR_SIGNALING_PATHWAY
APPL1	GOBP_INSULIN_RECEPTOR_SIGNALING_PATHWAY
ATP6AP1	GOBP_INSULIN_RECEPTOR_SIGNALING_PATHWAY
ATP6V0A1	GOBP_INSULIN_RECEPTOR_SIGNALING_PATHWAY
ATP6V0A2	GOBP_INSULIN_RECEPTOR_SIGNALING_PATHWAY
ATP6V0A4	GOBP_INSULIN_RECEPTOR_SIGNALING_PATHWAY
ATP6V0B	GOBP_INSULIN_RECEPTOR_SIGNALING_PATHWAY
ATP6V0C	GOBP_INSULIN_RECEPTOR_SIGNALING_PATHWAY
ATP6V0D1	GOBP_INSULIN_RECEPTOR_SIGNALING_PATHWAY
ATP6V0D2	GOBP_INSULIN_RECEPTOR_SIGNALING_PATHWAY
ATP6V0E1	GOBP_INSULIN_RECEPTOR_SIGNALING_PATHWAY
ATP6V0E2	GOBP_INSULIN_RECEPTOR_SIGNALING_PATHWAY
ATP6V1A	GOBP_INSULIN_RECEPTOR_SIGNALING_PATHWAY
ATP6V1B1	GOBP_INSULIN_RECEPTOR_SIGNALING_PATHWAY
ATP6V1B2	GOBP_INSULIN_RECEPTOR_SIGNALING_PATHWAY
ATP6V1C1	GOBP_INSULIN_RECEPTOR_SIGNALING_PATHWAY
ATP6V1C2	GOBP_INSULIN_RECEPTOR_SIGNALING_PATHWAY
ATP6V1D	GOBP_INSULIN_RECEPTOR_SIGNALING_PATHWAY
ATP6V1E1	GOBP_INSULIN_RECEPTOR_SIGNALING_PATHWAY
ATP6V1E2	GOBP_INSULIN_RECEPTOR_SIGNALING_PATHWAY
ATP6V1F	GOBP_INSULIN_RECEPTOR_SIGNALING_PATHWAY
ATP6V1G1	GOBP_INSULIN_RECEPTOR_SIGNALING_PATHWAY
ATP6V1G2	GOBP_INSULIN_RECEPTOR_SIGNALING_PATHWAY
ATP6V1G3	GOBP_INSULIN_RECEPTOR_SIGNALING_PATHWAY
ATP6V1H	GOBP_INSULIN_RECEPTOR_SIGNALING_PATHWAY
BAIAP2	GOBP_INSULIN_RECEPTOR_SIGNALING_PATHWAY
BAIAP2L1	GOBP_INSULIN_RECEPTOR_SIGNALING_PATHWAY
BCAR1	GOBP_INSULIN_RECEPTOR_SIGNALING_PATHWAY
BCAR3	GOBP_INSULIN_RECEPTOR_SIGNALING_PATHWAY
C1QTNF12	GOBP_INSULIN_RECEPTOR_SIGNALING_PATHWAY
C2CD5	GOBP_INSULIN_RECEPTOR_SIGNALING_PATHWAY
CAV2	GOBP_INSULIN_RECEPTOR_SIGNALING_PATHWAY
CCND3	GOBP_INSULIN_RECEPTOR_SIGNALING_PATHWAY
CDK4	GOBP_INSULIN_RECEPTOR_SIGNALING_PATHWAY
CSRP3	GOBP_INSULIN_RECEPTOR_SIGNALING_PATHWAY
EIF4EBP2	GOBP_INSULIN_RECEPTOR_SIGNALING_PATHWAY
ENHO	GOBP_INSULIN_RECEPTOR_SIGNALING_PATHWAY
ENPP1	GOBP_INSULIN_RECEPTOR_SIGNALING_PATHWAY
ERFE	GOBP_INSULIN_RECEPTOR_SIGNALING_PATHWAY
FER	GOBP_INSULIN_RECEPTOR_SIGNALING_PATHWAY
FFAR3	GOBP_INSULIN_RECEPTOR_SIGNALING_PATHWAY
FOXC2	GOBP_INSULIN_RECEPTOR_SIGNALING_PATHWAY
FOXO1	GOBP_INSULIN_RECEPTOR_SIGNALING_PATHWAY
FOXO4	GOBP_INSULIN_RECEPTOR_SIGNALING_PATHWAY
FUT7	GOBP_INSULIN_RECEPTOR_SIGNALING_PATHWAY
GAB1	GOBP_INSULIN_RECEPTOR_SIGNALING_PATHWAY
GKAP1	GOBP_INSULIN_RECEPTOR_SIGNALING_PATHWAY
GNAI2	GOBP_INSULIN_RECEPTOR_SIGNALING_PATHWAY
GPLD1	GOBP_INSULIN_RECEPTOR_SIGNALING_PATHWAY
GPR21	GOBP_INSULIN_RECEPTOR_SIGNALING_PATHWAY
GRB10	GOBP_INSULIN_RECEPTOR_SIGNALING_PATHWAY
GRB14	GOBP_INSULIN_RECEPTOR_SIGNALING_PATHWAY
GRB2	GOBP_INSULIN_RECEPTOR_SIGNALING_PATHWAY
GSK3A	GOBP_INSULIN_RECEPTOR_SIGNALING_PATHWAY
GSK3B	GOBP_INSULIN_RECEPTOR_SIGNALING_PATHWAY
IDE	GOBP_INSULIN_RECEPTOR_SIGNALING_PATHWAY
IGF1R	GOBP_INSULIN_RECEPTOR_SIGNALING_PATHWAY
IGF2	GOBP_INSULIN_RECEPTOR_SIGNALING_PATHWAY
IGFBP1	GOBP_INSULIN_RECEPTOR_SIGNALING_PATHWAY
IL1B	GOBP_INSULIN_RECEPTOR_SIGNALING_PATHWAY
INPP5K	GOBP_INSULIN_RECEPTOR_SIGNALING_PATHWAY
INS	GOBP_INSULIN_RECEPTOR_SIGNALING_PATHWAY
INSR	GOBP_INSULIN_RECEPTOR_SIGNALING_PATHWAY
INSRR	GOBP_INSULIN_RECEPTOR_SIGNALING_PATHWAY
IRS1	GOBP_INSULIN_RECEPTOR_SIGNALING_PATHWAY
IRS2	GOBP_INSULIN_RECEPTOR_SIGNALING_PATHWAY
IRS4	GOBP_INSULIN_RECEPTOR_SIGNALING_PATHWAY
KANK1	GOBP_INSULIN_RECEPTOR_SIGNALING_PATHWAY
KL	GOBP_INSULIN_RECEPTOR_SIGNALING_PATHWAY
LEP	GOBP_INSULIN_RECEPTOR_SIGNALING_PATHWAY
MIR103A1	GOBP_INSULIN_RECEPTOR_SIGNALING_PATHWAY
MIR107	GOBP_INSULIN_RECEPTOR_SIGNALING_PATHWAY
MSTN	GOBP_INSULIN_RECEPTOR_SIGNALING_PATHWAY
MZB1	GOBP_INSULIN_RECEPTOR_SIGNALING_PATHWAY
NCK1	GOBP_INSULIN_RECEPTOR_SIGNALING_PATHWAY
NCOA5	GOBP_INSULIN_RECEPTOR_SIGNALING_PATHWAY
NDEL1	GOBP_INSULIN_RECEPTOR_SIGNALING_PATHWAY
NR1H4	GOBP_INSULIN_RECEPTOR_SIGNALING_PATHWAY
NUCKS1	GOBP_INSULIN_RECEPTOR_SIGNALING_PATHWAY
OGT	GOBP_INSULIN_RECEPTOR_SIGNALING_PATHWAY
OPA1	GOBP_INSULIN_RECEPTOR_SIGNALING_PATHWAY
OSBPL8	GOBP_INSULIN_RECEPTOR_SIGNALING_PATHWAY
PAK1	GOBP_INSULIN_RECEPTOR_SIGNALING_PATHWAY
PDK2	GOBP_INSULIN_RECEPTOR_SIGNALING_PATHWAY
PDK4	GOBP_INSULIN_RECEPTOR_SIGNALING_PATHWAY
PHIP	GOBP_INSULIN_RECEPTOR_SIGNALING_PATHWAY
PID1	GOBP_INSULIN_RECEPTOR_SIGNALING_PATHWAY
PIK3C2A	GOBP_INSULIN_RECEPTOR_SIGNALING_PATHWAY
PIK3CA	GOBP_INSULIN_RECEPTOR_SIGNALING_PATHWAY
PIK3R1	GOBP_INSULIN_RECEPTOR_SIGNALING_PATHWAY
PIK3R2	GOBP_INSULIN_RECEPTOR_SIGNALING_PATHWAY
PIK3R3	GOBP_INSULIN_RECEPTOR_SIGNALING_PATHWAY
PIP4K2A	GOBP_INSULIN_RECEPTOR_SIGNALING_PATHWAY
PIP4K2B	GOBP_INSULIN_RECEPTOR_SIGNALING_PATHWAY
PIP4K2C	GOBP_INSULIN_RECEPTOR_SIGNALING_PATHWAY
PRKAA1	GOBP_INSULIN_RECEPTOR_SIGNALING_PATHWAY
PRKCB	GOBP_INSULIN_RECEPTOR_SIGNALING_PATHWAY
PRKCD	GOBP_INSULIN_RECEPTOR_SIGNALING_PATHWAY
PRKCQ	GOBP_INSULIN_RECEPTOR_SIGNALING_PATHWAY
PRKCZ	GOBP_INSULIN_RECEPTOR_SIGNALING_PATHWAY
PTPN1	GOBP_INSULIN_RECEPTOR_SIGNALING_PATHWAY
PTPN11	GOBP_INSULIN_RECEPTOR_SIGNALING_PATHWAY
PTPN2	GOBP_INSULIN_RECEPTOR_SIGNALING_PATHWAY
PTPRA	GOBP_INSULIN_RECEPTOR_SIGNALING_PATHWAY
PTPRE	GOBP_INSULIN_RECEPTOR_SIGNALING_PATHWAY
RARRES2	GOBP_INSULIN_RECEPTOR_SIGNALING_PATHWAY
RELA	GOBP_INSULIN_RECEPTOR_SIGNALING_PATHWAY
RHOQ	GOBP_INSULIN_RECEPTOR_SIGNALING_PATHWAY
RPE65	GOBP_INSULIN_RECEPTOR_SIGNALING_PATHWAY
RPS6KB1	GOBP_INSULIN_RECEPTOR_SIGNALING_PATHWAY
SERPINA12	GOBP_INSULIN_RECEPTOR_SIGNALING_PATHWAY
SESN3	GOBP_INSULIN_RECEPTOR_SIGNALING_PATHWAY
SH2B2	GOBP_INSULIN_RECEPTOR_SIGNALING_PATHWAY
SHC1	GOBP_INSULIN_RECEPTOR_SIGNALING_PATHWAY
SIK2	GOBP_INSULIN_RECEPTOR_SIGNALING_PATHWAY
SIRT1	GOBP_INSULIN_RECEPTOR_SIGNALING_PATHWAY
SLC27A4	GOBP_INSULIN_RECEPTOR_SIGNALING_PATHWAY
SLC2A8	GOBP_INSULIN_RECEPTOR_SIGNALING_PATHWAY
SLC39A14	GOBP_INSULIN_RECEPTOR_SIGNALING_PATHWAY
SMARCC1	GOBP_INSULIN_RECEPTOR_SIGNALING_PATHWAY
SNX5	GOBP_INSULIN_RECEPTOR_SIGNALING_PATHWAY
SOCS1	GOBP_INSULIN_RECEPTOR_SIGNALING_PATHWAY
SOCS3	GOBP_INSULIN_RECEPTOR_SIGNALING_PATHWAY
SOGA1	GOBP_INSULIN_RECEPTOR_SIGNALING_PATHWAY
SORBS1	GOBP_INSULIN_RECEPTOR_SIGNALING_PATHWAY
SORL1	GOBP_INSULIN_RECEPTOR_SIGNALING_PATHWAY
SOS1	GOBP_INSULIN_RECEPTOR_SIGNALING_PATHWAY
SRC	GOBP_INSULIN_RECEPTOR_SIGNALING_PATHWAY
SREBF1	GOBP_INSULIN_RECEPTOR_SIGNALING_PATHWAY
STXBP4	GOBP_INSULIN_RECEPTOR_SIGNALING_PATHWAY
TCIRG1	GOBP_INSULIN_RECEPTOR_SIGNALING_PATHWAY
TNS2	GOBP_INSULIN_RECEPTOR_SIGNALING_PATHWAY
TRIM72	GOBP_INSULIN_RECEPTOR_SIGNALING_PATHWAY
TSC1	GOBP_INSULIN_RECEPTOR_SIGNALING_PATHWAY
TSC2	GOBP_INSULIN_RECEPTOR_SIGNALING_PATHWAY
VWA2	GOBP_INSULIN_RECEPTOR_SIGNALING_PATHWAY
ZBTB7B	GOBP_INSULIN_RECEPTOR_SIGNALING_PATHWAY
ZNF106	GOBP_INSULIN_RECEPTOR_SIGNALING_PATHWAY
ASCC1	WP_NEUROINFLAMMATION
CHUK	WP_NEUROINFLAMMATION
FOS	WP_NEUROINFLAMMATION
JUN	WP_NEUROINFLAMMATION
MAPK14	WP_NEUROINFLAMMATION
MAPK8	WP_NEUROINFLAMMATION
MT-CO1	WP_NEUROINFLAMMATION
MT-CO2	WP_NEUROINFLAMMATION
MTOR	WP_NEUROINFLAMMATION
NFKBIA	WP_NEUROINFLAMMATION
NOS2	WP_NEUROINFLAMMATION
RELA	WP_NEUROINFLAMMATION
TLR4	WP_NEUROINFLAMMATION
CAT	WP_OXIDATIVE_STRESS
CYBB	WP_OXIDATIVE_STRESS
CYP1A1	WP_OXIDATIVE_STRESS
FOS	WP_OXIDATIVE_STRESS
GCLC	WP_OXIDATIVE_STRESS
GPX1	WP_OXIDATIVE_STRESS
GPX3	WP_OXIDATIVE_STRESS
GSR	WP_OXIDATIVE_STRESS
GSTT2	WP_OXIDATIVE_STRESS
HMOX1	WP_OXIDATIVE_STRESS
JUNB	WP_OXIDATIVE_STRESS
MAOA	WP_OXIDATIVE_STRESS
MAPK10	WP_OXIDATIVE_STRESS
MAPK14	WP_OXIDATIVE_STRESS
MGST1	WP_OXIDATIVE_STRESS
MT1X	WP_OXIDATIVE_STRESS
NFE2L2	WP_OXIDATIVE_STRESS
NFIX	WP_OXIDATIVE_STRESS
NFKB1	WP_OXIDATIVE_STRESS
NOX1	WP_OXIDATIVE_STRESS
NOX3	WP_OXIDATIVE_STRESS
NOX4	WP_OXIDATIVE_STRESS
NOX5	WP_OXIDATIVE_STRESS
NQO1	WP_OXIDATIVE_STRESS
SOD1	WP_OXIDATIVE_STRESS
SOD2	WP_OXIDATIVE_STRESS
SOD2-OT1	WP_OXIDATIVE_STRESS
SOD3	WP_OXIDATIVE_STRESS
SP1	WP_OXIDATIVE_STRESS
TXN2	WP_OXIDATIVE_STRESS
TXNRD1	WP_OXIDATIVE_STRESS
TXNRD2	WP_OXIDATIVE_STRESS
UGT1A6	WP_OXIDATIVE_STRESS
XDH	WP_OXIDATIVE_STRESS
APAF1	WP_OXIDATIVE_DAMAGE
BAD	WP_OXIDATIVE_DAMAGE
BAG4	WP_OXIDATIVE_DAMAGE
BAK1	WP_OXIDATIVE_DAMAGE
BCL2	WP_OXIDATIVE_DAMAGE
C1QA	WP_OXIDATIVE_DAMAGE
C1QB	WP_OXIDATIVE_DAMAGE
C1QC	WP_OXIDATIVE_DAMAGE
C1R	WP_OXIDATIVE_DAMAGE
C1S	WP_OXIDATIVE_DAMAGE
C2	WP_OXIDATIVE_DAMAGE
C3AR1	WP_OXIDATIVE_DAMAGE
C4B	WP_OXIDATIVE_DAMAGE
C5	WP_OXIDATIVE_DAMAGE
C5AR1	WP_OXIDATIVE_DAMAGE
CASP3	WP_OXIDATIVE_DAMAGE
CASP9	WP_OXIDATIVE_DAMAGE
CDC42	WP_OXIDATIVE_DAMAGE
CDKN1A	WP_OXIDATIVE_DAMAGE
CDKN1B	WP_OXIDATIVE_DAMAGE
CDKN1C	WP_OXIDATIVE_DAMAGE
CR2	WP_OXIDATIVE_DAMAGE
CYCS	WP_OXIDATIVE_DAMAGE
GADD45A	WP_OXIDATIVE_DAMAGE
MAP2K4	WP_OXIDATIVE_DAMAGE
MAP3K1	WP_OXIDATIVE_DAMAGE
MAP3K9	WP_OXIDATIVE_DAMAGE
MAPK10	WP_OXIDATIVE_DAMAGE
MAPK13	WP_OXIDATIVE_DAMAGE
MIR7846	WP_OXIDATIVE_DAMAGE
NFKB1	WP_OXIDATIVE_DAMAGE
NFKBIE	WP_OXIDATIVE_DAMAGE
PCNA	WP_OXIDATIVE_DAMAGE
TDP2	WP_OXIDATIVE_DAMAGE
TNF	WP_OXIDATIVE_DAMAGE
TNFRSF1B	WP_OXIDATIVE_DAMAGE
TNK2	WP_OXIDATIVE_DAMAGE
TRAF1	WP_OXIDATIVE_DAMAGE
TRAF2	WP_OXIDATIVE_DAMAGE
TRAF3	WP_OXIDATIVE_DAMAGE
TRAF6	WP_OXIDATIVE_DAMAGE
ADCY2	WP_NICOTINE_ACTIVITY_ON_DOPAMINERGIC_NEURONS
CDK5	WP_NICOTINE_ACTIVITY_ON_DOPAMINERGIC_NEURONS
CHRNA3	WP_NICOTINE_ACTIVITY_ON_DOPAMINERGIC_NEURONS
CHRNA4	WP_NICOTINE_ACTIVITY_ON_DOPAMINERGIC_NEURONS
CHRNA5	WP_NICOTINE_ACTIVITY_ON_DOPAMINERGIC_NEURONS
CHRNA6	WP_NICOTINE_ACTIVITY_ON_DOPAMINERGIC_NEURONS
CHRNB2	WP_NICOTINE_ACTIVITY_ON_DOPAMINERGIC_NEURONS
DDC	WP_NICOTINE_ACTIVITY_ON_DOPAMINERGIC_NEURONS
DRD2	WP_NICOTINE_ACTIVITY_ON_DOPAMINERGIC_NEURONS
DRD3	WP_NICOTINE_ACTIVITY_ON_DOPAMINERGIC_NEURONS
DRD4	WP_NICOTINE_ACTIVITY_ON_DOPAMINERGIC_NEURONS
GNAI1	WP_NICOTINE_ACTIVITY_ON_DOPAMINERGIC_NEURONS
GNB1	WP_NICOTINE_ACTIVITY_ON_DOPAMINERGIC_NEURONS
GNG2	WP_NICOTINE_ACTIVITY_ON_DOPAMINERGIC_NEURONS
KCNK3	WP_NICOTINE_ACTIVITY_ON_DOPAMINERGIC_NEURONS
KCNK9	WP_NICOTINE_ACTIVITY_ON_DOPAMINERGIC_NEURONS
PPP1CA	WP_NICOTINE_ACTIVITY_ON_DOPAMINERGIC_NEURONS
PPP1R1B	WP_NICOTINE_ACTIVITY_ON_DOPAMINERGIC_NEURONS
PRKACA	WP_NICOTINE_ACTIVITY_ON_DOPAMINERGIC_NEURONS
SLC18A2	WP_NICOTINE_ACTIVITY_ON_DOPAMINERGIC_NEURONS
TH	WP_NICOTINE_ACTIVITY_ON_DOPAMINERGIC_NEURONS
A2M	HP_NEUROFIBRILLARY_TANGLES
ABCA7	HP_NEUROFIBRILLARY_TANGLES
APOE	HP_NEUROFIBRILLARY_TANGLES
APP	HP_NEUROFIBRILLARY_TANGLES
GRN	HP_NEUROFIBRILLARY_TANGLES
HFE	HP_NEUROFIBRILLARY_TANGLES
ITM2B	HP_NEUROFIBRILLARY_TANGLES
MAPT	HP_NEUROFIBRILLARY_TANGLES
MPO	HP_NEUROFIBRILLARY_TANGLES
NOS3	HP_NEUROFIBRILLARY_TANGLES
NPC1	HP_NEUROFIBRILLARY_TANGLES
NPC2	HP_NEUROFIBRILLARY_TANGLES
PLA2G6	HP_NEUROFIBRILLARY_TANGLES
PLAU	HP_NEUROFIBRILLARY_TANGLES
PRNP	HP_NEUROFIBRILLARY_TANGLES
PSEN1	HP_NEUROFIBRILLARY_TANGLES
PSEN2	HP_NEUROFIBRILLARY_TANGLES
SORL1	HP_NEUROFIBRILLARY_TANGLES
TOMM40	HP_NEUROFIBRILLARY_TANGLES
TREM2	HP_NEUROFIBRILLARY_TANGLES
VPS13C	HP_NEUROFIBRILLARY_TANGLES
APTX	HP_AXONAL_DEGENERATION
CTDP1	HP_AXONAL_DEGENERATION
DNM2	HP_AXONAL_DEGENERATION
FLVCR1	HP_AXONAL_DEGENERATION
GDAP1	HP_AXONAL_DEGENERATION
GJB1	HP_AXONAL_DEGENERATION
IGHMBP2	HP_AXONAL_DEGENERATION
LAMA2	HP_AXONAL_DEGENERATION
LRSAM1	HP_AXONAL_DEGENERATION
NAGA	HP_AXONAL_DEGENERATION
SEPTIN9	HP_AXONAL_DEGENERATION
SERPING1	HP_AXONAL_DEGENERATION
SETX	HP_AXONAL_DEGENERATION
SH3TC2	HP_AXONAL_DEGENERATION
SLC25A21	HP_AXONAL_DEGENERATION
TFG	HP_AXONAL_DEGENERATION
TRIM2	HP_AXONAL_DEGENERATION
TTC19	HP_AXONAL_DEGENERATION
TXN2	HP_AXONAL_DEGENERATION
