# Supplementary material for: Application of weighted co-expression network analysis and machine learning to identify the pathological mechanism of Alzheimer's disease
Source: Front Aging Neurosci. 2022 Jul 13;14:837770. doi: 10.3389/fnagi.2022.837770 (PMC9326231; doi:10.3389/fnagi.2022.837770)
Supplement: Supplementary file 3 [file Table_3.CSV]

meanImp	medianImp	minImp	maxImp	normHits	decision	gene
0.4173690300680691	0.6259441340061105	-1.0208604901106386	1.9510498898791069	0.010101010101010102	Rejected	C1QA
0.7005716571963759	0.9168582831365941	-0.7831778279221361	1.6716462874261624	0	Rejected	C1QB
-0.8984695159928515	-0.6610156574231787	-2.8574673945943285	0.6059759098140247	0	Rejected	CD53
4.912322451598728	4.913087853543798	3.2727070406786516	7.29141763545195	0.9595959595959596	Confirmed	FCER1G
2.7648612151082355	2.8826000575762665	0.5190648538933667	4.596359013972422	0.6464646464646465	Tentative	PTPRC
0.1357694545292029	0.11182717746476045	-1.789718905388051	1.7205884646653673	0.010101010101010102	Rejected	SLC2A5
1.8467426605790545	1.8544631301632228	-0.3073150884252275	3.583831394976779	0.40404040404040403	Tentative	LAPTM5
0.2519855426278416	0.14253052709067704	-1.2391822368911702	2.1909276993504405	0	Rejected	CTSS
1.0642389843643512	1.0444955652481192	-0.21108122401446783	2.641874340309218	0.020202020202020204	Rejected	HAVCR2
-0.6217757270671768	-0.7748278734103802	-2.459105919466268	1.98476720599931	0.010101010101010102	Rejected	AIF1
0.069583162051295	0.15177897094935253	-1.4162053968340107	1.6769978042583265	0	Rejected	SERPINB1
1.9832918316972463	2.090121928960446	-0.7613728026357497	3.895064168357887	0.41414141414141414	Tentative	LYN
0.9188753152946705	0.7774045858936252	-0.47926879132389894	2.299051911984662	0.020202020202020204	Rejected	ALOX5
2.214299539530646	2.2753361577662474	0.1790516389336896	4.128744558535068	0.48484848484848486	Tentative	PIK3AP1
0.7095025799754596	0.5720327486049303	-0.13186018464975507	1.949529419251715	0	Rejected	UCP2
0.743791899417059	0.7987261401503771	-1.1032621714064479	2.646246923832048	0.020202020202020204	Rejected	CTSC
0.8958115691537276	1.078580381258324	-0.9820210794073907	2.1317312071901378	0.030303030303030304	Rejected	NCKAP1L
1.7356902991428753	1.7780651265079834	0.09041159636988881	3.0857274510671724	0.12121212121212122	Rejected	C3AR1
2.5527771473441887	2.4144541430044026	0.5187450991715719	4.595679835763651	0.5757575757575758	Tentative	ARHGDIB
1.3238206758827078	1.4537275999752834	-0.944645101082615	2.822420959183669	0.1717171717171717	Rejected	ALOX5AP
5.3534379204743985	5.321506636373688	3.7896191063876072	7.02689321657521	0.9595959595959596	Confirmed	CD68
0.3140500709019811	0.2624081609713725	-1.4751456439875452	1.7704722863582372	0	Rejected	CD300A
3.074915642312823	2.9755259524134843	-0.3862956379950985	5.00255257726793	0.7171717171717171	Confirmed	IFI30
0.8656518273613931	0.5874513150029494	-1.2716102346886657	2.6260585244756594	0.04040404040404041	Rejected	C3
0.8179495375139901	0.8790823231444167	-1.0192723499701954	2.1525204384178647	0.010101010101010102	Rejected	LAIR1
2.2790633415101067	2.303413016555853	-0.07346061269879303	4.552120264364466	0.47474747474747475	Tentative	HCK
