# Supplementary material for: Application of weighted co-expression network analysis and machine learning to identify the pathological mechanism of Alzheimer's disease
Source: Front Aging Neurosci. 2022 Jul 13;14:837770. doi: 10.3389/fnagi.2022.837770 (PMC9326231; doi:10.3389/fnagi.2022.837770)
Supplement: Supplementary file 4 [file Table_4.XLSX]

## Sheet: Sheet1
Sample ID	Neuropathological diagnosis	Gender	Age at death	Braak stages
BN_0_04	MSC	M	78	0
BN_0_05	MSC	M	64	0
BN_0_06	MSC	M	70	0
BN_0_07	MSC	F	69	0
BN_0_08	MSC	M	70	0
BN_0_09	MSC	M	62	0
BN_0_13	MSC	F	66	0
BN_I-II_02	MSC	M	79	I-II
BN_I-II_03	MSC	M	77	I-II
BN_I-II_04	MSC	M	76	I-II
BN_I-II_05	MSC	F	77	I-II
BN_I-II_06	MSC	F	82	I-II
BN_I-II_07	MSC	F	79	I-II
BN_I-II_09	MSC	F	76	I-II
BN_I-II_10	MSC	M	78	I-II
BN_I-II_11	MSC	M	83	I-II
BN_I-II_12	MSC	F	76	I-II
BN_I-II_13	MSC	F	78	I-II
BN_I-II_14	MSC	M	77	I-II
BN_I-II_15	MSC	M	82	I-II
BN_I-II_16	MSC	F	78	I-II
BN_I-II_18	MSC	F	75	I-II
BN_I-II_19	MSC	F	81	I-II
BN_I-II_20	MSC	M	79	I-II
BN_III-IV_03	MSC	M	90	III-IV
BN_III-IV_06	MSC	M	87	III-IV
BN_III-IV_07	MSC	F	79	III-IV
BN_III-IV_08	MSC	M	88	III-IV
BN_III-IV_09	MSC	F	82	III-IV
BN_III-IV_10	MSC	F	81	III-IV
BN_III-IV_11	MSC	M	86	III-IV
BN_III-IV_13	MSC	F	76	III-IV
BN_III-IV_14	MSC	M	74	III-IV
BN_III-IV_15	MSC	M	80	III-IV
BN_III-IV_16	MSC	M	88	III-IV
BN_III-IV_17	MSC	F	84	III-IV
BN_III-IV_18	MSC	F	89	III-IV
BN_V-VI_02	AD	F	83	V-VI
BN_V-VI_03	AD	F	86	V-VI
BN_V-VI_04	AD	M	81	V-VI
BN_V-VI_05	AD	F	79	V-VI
BN_V-VI_08	AD	F	80	V-VI
BN_V-VI_10	AD	M	74	V-VI
BN_V-VI_11	AD	F	82	V-VI
BN_V-VI_13	AD	F	82	V-VI
BN_V-VI_18	AD	F	86	V-VI
Table.S4 The clinical characteristics of patients.
