# Supplementary material for: Application of weighted co-expression network analysis and machine learning to identify the pathological mechanism of Alzheimer's disease
Source: Front Aging Neurosci. 2022 Jul 13;14:837770. doi: 10.3389/fnagi.2022.837770 (PMC9326231; doi:10.3389/fnagi.2022.837770)
Supplement: Supplementary file 5 [file Table_5.XLSX]

## Sheet: Sheet1
Groups	Genes
Male vs. Female (36)	DCHS2, PXT1, SLC2A5, GJA1, MAPKAP1, C3, C3AR1, COL21A1, PIK3AP1, SEC11C, MED27, CD53, CD300A, MYBPH, HCK, OR5K1, CTSS, PTGS2, AIF1, CD68, UCP2, PTPRC, GNLY, ARHGDIB, LYN, ALOX5AP, SERPINB1, IFI30, NCBP2, NCKAP1L, C1QB, LAPTM5, FOSB, FCER1G, C1QA, SLC14A1
Hub vs. Gender (22)	SERPINB1, SLC2A5, LAPTM5, LYN, HCK, AIF1, NCKAP1L, CD68, C1QA, CD53, CD300A, UCP2, PIK3AP1, C3AR1, ALOX5AP, C1QB, FCER1G, PTPRC, CTSS, C3, IFI30, ARHGDIB
Table.S5 The overlapping genes associated with genders.
